# Supplementary material for: Baseline Levels of Vitamin D in a Healthy Population from a Region with High Solar Irradiation
Source: Nutrients. 2021 May 13;13(5):1647. doi: 10.3390/nu13051647 (PMC8152961; doi:10.3390/nu13051647)
Supplement: Supplementary file 1 [file nutrients-13-01647-s001.zip]

Archive with 1 entries (1 files):
- nutrients-1194170-supplementary.pdf
